# Supplementary material for: Sc@B28−, Ti@B28, V@B28+, and V@B292−: Spherically Aromatic Endohedral Seashell-like Metallo-Borospherenes
Source: Molecules. 2023 May 5;28(9):3892. doi: 10.3390/molecules28093892 (PMC10179789; doi:10.3390/molecules28093892)
Supplement: Supplementary file 1 [file molecules-28-03892-s001.zip]

Archive with 1 entries (1 files):
- molecules-2343164-supplementary.pdf
